# Supplementary material for: Fitting Genomic Prediction Models with Different Marker Effects among Prefectures to Carcass Traits in Japanese Black Cattle
Source: Genes (Basel). 2022 Dec 22;14(1):24. doi: 10.3390/genes14010024 (PMC9859149; doi:10.3390/genes14010024)
Supplement: Supplementary file 1 [file genes-14-00024-s001.zip]

Archive with 1 entries (1 files):
- genes-2098779-Supplementary Table S1.xlsx
