# Supplementary material for: Fitting Genomic Prediction Models with Different Marker Effects among Prefectures to Carcass Traits in Japanese Black Cattle
Source: Genes (Basel). 2022 Dec 22;14(1):24. doi: 10.3390/genes14010024 (PMC9859149; doi:10.3390/genes14010024)
Supplement: Supplementary file 1 [file genes-14-00024-s001.zip › genes-2098779-Supplementary Table S1.xlsx]

## Sheet: Sheet1
Table S1. Allele frequencies in the steers marketed into Tottori, Hiroshima, and Hyogo prefectures of single nucleotide polymorphisms (SNPs) which were reported to be associated with quantitative trait loci (QTLs) for cold carcass weight in Japanese Black cattle by Nishimura et al. (2012)
QTL	SNP	Q allele	q allele	Q allele frequency
				Tottori	Hiroshima	Hyogo
CW-1	Hapmap46986-BTA-34282	A	G	0.76	0.75	0.66
CW-2	Hapmap26308-BTC-057761	A	G	0.28	0.16	0
CW-3	BTA-52694-no-rs	A	G	0.12	0.12	0
